# Supplementary material for: Endophytic Bacteria Colonizing the Petiole of the Desert Plant Zygophyllum dumosum Boiss: Possible Role in Mitigating Stress
Source: Plants (Basel). 2022 Feb 11;11(4):484. doi: 10.3390/plants11040484 (PMC8924888; doi:10.3390/plants11040484)
Supplement: Supplementary file 1 [file plants-11-00484-s001.zip]

Archive with 2 entries (2 files):
- Figure .pdf
- Table S1.xlsx
